# Supplementary material for: A Meta-Analysis of the Association between ESR1 Genetic Variants and the Risk of Breast Cancer
Source: PLoS One. 2016 Apr 12;11(4):e0153314. doi: 10.1371/journal.pone.0153314 (PMC4829239; doi:10.1371/journal.pone.0153314)
Supplement: S1 Table — (XLSX) [file pone.0153314.s004.xlsx]

## Sheet: Sheet1
NO.	First author	Published year	Full title	Excluded reson
1	Abbasi, S.	2012	Estrogen receptor genes variations and breast cancer risk in Iran	No relevant data for single SNP
2	Udler, M. S.	2009	Common germline polymorphisms in COMT, CYP19A1, ESR1, PGR, SULT1E1 and STS and survival after a diagnosis of breast cancer	No relevant data for case and control group
3	Ralph, David A	2007	Age‐specific association of steroid hormone pathway gene polymorphisms with breast cancer risk	No relevant data for the SNP we selected
4	Gold, B.	2004	Estrogen receptor genotypes and haplotypes associated with breast cancer risk	No relevant data Supplied
5	Samavat, Hamed	2015	Estrogen metabolism and breast cancer	No relevant topic or SNP
6	Mahdi, K. M.	2013	Hereditary genes and SNPs associated with breast cancer	No available (Mini Review)
7	Boone, S. D.	2013	Genetic Variation in ERa and Risk of Breast Cancer Among Hispanic and Non-Hispanic White Women	No available data(Short Report)
8	Dunning, A. M.	2009	Association of ESR1 gene tagging SNPs with breast cancer risk	No relevant data for Allte Frequency
9	Cipollini, Monica	2014	MicroRNA binding site polymorphisms as biomarkers in cancer management and research	No relevant data for the SNP we selected
10	Cerne, Jasmina-Ziva	2010	The influence of the genetic variant within miRNA-binding site in estrogen receptor alpha gene on the risk of breast cancer in postmenopausal women on hormone replacement therapy	No relevant data for the SNP we selected
11	Tchatchou, S.	2009	A variant affecting a putative miRNA target site in estrogen receptor (ESR) 1 is associated with breast cancer risk in premenopausal women	No relevant data for the SNP we selected
12	Chen, L.	2013	Significance of rs1271572 in the estrogen receptor beta gene promoter and its correlation with breast cancer in a southwestern Chinese population	No relevant data for the SNP we selected
13	Yu, J. C.	2011	Genetic variation in the genome-wide predicted estrogen response element-related sequences is associated with breast cancer development	No relevant data for the SNP we selected
14	Li, Y.	2011	Genetic variation of ESR1 and its co-activator PPARGC1B is synergistic in augmenting the risk of estrogen receptor-positive breast cancer	No relevant data for the SNP we selected
15	Harlid, S.	2011	A candidate CpG SNP approach identifies a breast cancer associated ESR1-SNP	No relevant data for the SNP we selected
16	Ding, S. L.	2010	Diverse associations between ESR1 polymorphism and breast cancer development and progression	No relevant data for the SNP we selected
17	Wang, J.	2007	Estrogen receptor alpha haplotypes and breast cancer risk in older Caucasian women	No relevant data for the SNP we selected
18	Chen, S.	2014	Association between the ESR1 -351A>G single nucleotide polymorphism (rs9340799) and adolescent idiopathic scoliosis: a systematic review and meta-analysis	No relevant data for the SNP we selected
19	Pinho, F. G.	2013	Downregulation of microRNA-515-5p by the estrogen receptor modulates sphingosine kinase 1 and breast cancer cell proliferation	No relevant data for the SNP we selected
20	Cui, J.	2014	MiR-873 regulates ERalpha transcriptional activity and tamoxifen resistance via targeting CDK3 in breast cancer cells	No relevant data for the SNP we selected
21	Gonzalez-Zuloeta Ladd, A. M.	2008	Estrogen receptor alpha polymorphisms and postmenopausal breast cancer risk	Meta Analysis
22	Li, N.	2010	Potentially functional polymorphisms in ESR1 and breast cancer risk: a meta-analysis	Meta Analysis
23	Guo, H.	2012	A common polymorphism near the ESR1 gene is associated with risk of breast cancer: evidence from a case-control study and a meta-analysis	Meta Analysis
24	Li, L. W.	2012	Menopausal status modifies breast cancer risk associated with ESR1 PvuII and XbaI polymorphisms in Asian women: a HuGE review and meta-analysis	Meta Analysis
25	Zhang, Y.	2015	Association Between ESR1 PvuII, XbaI, and P325P Polymorphisms and Breast Cancer Susceptibility: A Meta-Analysis	Meta Analysis
