# Supplementary material for: A Meta-Analysis of the Association between ESR1 Genetic Variants and the Risk of Breast Cancer
Source: PLoS One. 2016 Apr 12;11(4):e0153314. doi: 10.1371/journal.pone.0153314 (PMC4829239; doi:10.1371/journal.pone.0153314)
Supplement: S3 Table — (XLSX) [file pone.0153314.s006.xlsx]

## Sheet: rs2228480
First author	year	CASE					Control					MAF	HWE
		GG	GA	AA	G	A	GG	GA	AA	G	A		x2	P
Jeon	2010	507	234	33	1248	300	446	208	21	1100	250	0.185185	0.3	0.5837
Anghel	2010	61	41	1	163	43	62	21	1	145	23	0.136905	0.281	0.5958
Yu	2006	260	182	25	702	232	282	159	27	723	213	0.227564	0.528	0.4672
Wang	2014	682	340	40	1704	420	633	387	49	1653	485	0.226848	1.099	0.2946
Gallicchio	2006	58	20	2	136	24	841	358	41	2040	440	0.177419	0.147	0.7018
Hsiao	2004	128	52	9	308	70	117	55	5	289	65	0.183616	0.235	0.6276
Bosviel	2012	625	246	30	1496	306	672	273	39	1617	351	0.178354	2.805	0.094
Tapper(c)	2008	574	289	36	1437	361	1763	1058	159	4584	1376	0.230872	0	0.9869
Wang(c)	2013	133	65	8	331	81	156	66	7	378	80	0.174672	0	0.9952
Kallel	2009	101	36	5	236	46	147	76	17	370	110	0.229167	2.58	0.1032
Son,B.H.(c)	2014	536	262	32	1398	326	229	140	21	598	182	0.233333		0.356

## Sheet: rs2077647
study,first-named author	CASE					Control					MAF	HWE
	TT	CT	CC	T	C	TT	CT	CC	T	C		x2	P
Fernandez 2006	184	238	113	606	464	152	260	127	564	514	0.476809	0.593	0.4412
Nyante 2015	534	986	452	2054	1890	461	913	399	1835	1711	0.482516	1.721	0.1896
Anghel 2010	39	52	12	130	76	34	40	9	108	58	0.349398	0.299	0.5845
Gallicchio 2006	26	36	27	88	90	335	642	304	1312	1250	0.4879	0.011	0.9165
Hsiao 2004	91	75	23	257	121	69	73	35	211	143	0.403955	3.647	0.0562
Diergaarde 2008	86	148	90	320	328	176	291	184	643	659	0.506144	7.295	0.0069
Tse 2006	133	165	38	431	241	109	148	55	366	258	0.413462	0.151	0.6979
Xu(chinese) 2004	81	90	22	252	134	35	26	71	96	168	0.636364	43.552	0
Wang© 2013	68	101	37	237	175	75	113	42	263	197	0.428261	0.002	0.9605
O'Brien© 2014	315	630	315	1260	1260	473	908	436	1854	1780	0.489818	0	0.9952
Son,B.H.(c) 2014	318	392	120	1028	632	172	174	44	518	262	0.335897		0.224

## Sheet: rs3798577
study,first-named author	CASE					Control					MAF	HWE
	TT	CT	CC	T	C	TT	CT	CC	T	C		x2	P
Zhang 2009	114	131	55	359	241	121	183	86	425	355	0.455128	1.134	0.287
Nyante 2015	577	977	417	2131	1811	527	851	398	1905	1647	0.463682	2.377	0.1231
Wang 2014	336	527	196	1199	919	305	541	226	1151	993	0.463153	0.236	0.6271
Fernandez 2006	155	260	114	570	488	169	259	119	597	497	0.454296	1.11	0.2922
Anghel 2010	8	59	36	75	131	30	41	18	101	77	0.432584	0.338	0.5612
Tapper© 2008	226	450	223	902	896	833	1485	662	3151	2809	0.471309	0	0.9972
Wang© 2013	75	99	32	249	163	79	112	39	270	190	0.413043	0.004	0.9481
SD© 2013	185	341	157	711	655	232	345	128	809	601	0.426241	0	0.9895
O'Brien© 2014	341	629	290	1311	1209	511	905	401	1927	1707	0.46973	0	0.9936
ZHANGLINA (CHINESE) 2008	114	131	55	359	241	121	183	86	425	355	0.455128	1.134	0.287
Son,B.H.(c) 2014	338	383	109	1059	601	130	190	70	450	330	0.423077		0.149
