# Supplementary material for: A Meta-Analysis of the Association between ESR1 Genetic Variants and the Risk of Breast Cancer
Source: PLoS One. 2016 Apr 12;11(4):e0153314. doi: 10.1371/journal.pone.0153314 (PMC4829239; doi:10.1371/journal.pone.0153314)
Supplement: S4 Table — (XLSX) [file pone.0153314.s007.xlsx]

## Sheet: CT VS TT
study	year	case CT	case TT	control CT	control TT	source
Fernandez	2006	238	184	260	152	Caucasian
Nyante	2015	986	534	913	461	Mixed
Anghel	2010	52	39	40	34	Caucasian
Gallicchio	2006	36	26	642	335	Caucasian
Hsiao	2004	75	91	73	69	Asian
Diergaarde	2008	148	86	291	176	Caucasian
Tse	2006	165	133	148	109	Asian
Xu(chinese)	2004	90	81	26	35	Asian
Wang(c)	2013	101	68	113	75	Asian
O'Brien(c)	2014	630	315	908	473	Mixed
Son,B.H.(c)	2014	392	318	174	172	Asian

## Sheet: CC VS TT
study	year	case CC	case TT	control CC	control TT	source
Fernandez	2006	113	184	127	152	Caucasian
Nyante	2015	452	534	399	461	Mixed
Anghel	2010	12	39	9	34	Caucasian
Gallicchio	2006	27	26	304	335	Caucasian
Hsiao	2004	23	91	35	69	Asian
Diergaarde	2008	90	86	184	176	Caucasian
Tse	2006	38	133	55	109	Asian
Xu	2004	22	81	71	35	Asian
Wang(c)	2013	37	68	42	75	Asian
O'Brien(c)	2014	315	315	436	473	Mixed
Son,B.H.(c)	2014	120	318	44	172	Asian

## Sheet: CC+CT VS TT
study	year	case 11	case TT	control 11	control TT	source
Fernandez	2006	351	184	387	152	Caucasian
Nyante	2015	1438	534	1312	461	Mixed
Anghel	2010	64	39	49	34	Caucasian
Gallicchio	2006	63	26	946	335	Caucasian
Hsiao	2004	98	91	108	69	Asian
Diergaarde	2008	238	86	475	176	Caucasian
Tse	2006	203	133	203	109	Asian
Xu	2004	112	81	36	35	Asian
Wang(c)	2013	138	68	155	75	Asian
O'Brien(c)	2014	945	315	1344	473	Mixed
Son,B.H.(c)	2014	512	318	218	172	Asian

## Sheet: CC VS CT+TT
study	year	case CC	case 22	control CC	control 22	source
Fernandez	2006	113	422	127	412	Caucasian
Nyante	2015	452	1520	399	1374	Mixed
Anghel	2010	12	91	9	74	Caucasian
Gallicchio	2006	27	62	304	977	Caucasian
Hsiao	2004	23	166	35	142	Asian
Diergaarde	2008	90	234	184	467	Caucasian
Tse	2006	38	298	55	257	Asian
Xu	2004	22	171	10	61	Asian
Wang(c)	2013	37	169	42	188	Asian
O'Brien(c)	2014	315	945	436	1381	Mixed
Son,B.H.(c)	2014	120	710	44	346	Asian
