# Supplementary material for: A Meta-Analysis of the Association between ESR1 Genetic Variants and the Risk of Breast Cancer
Source: PLoS One. 2016 Apr 12;11(4):e0153314. doi: 10.1371/journal.pone.0153314 (PMC4829239; doi:10.1371/journal.pone.0153314)
Supplement: S5 Table — (XLSX) [file pone.0153314.s008.xlsx]

## Sheet: Ga vs GG
study	year	case Ga	case GG	control Ga	control GG	source
Jeon	2010	234	507	208	446	Asian
Anghel	2010	41	61	21	62	Caucasian
Yu	2006	182	260	159	282	Asian
Wang	2014	340	682	387	633	Asian
Gallicchio	2006	20	58	358	841	Caucasian
Hsiao	2004	52	128	55	177	Asian
Bosviel	2012	246	625	273	672	Caucasian
Tapper(c)	2008	289	574	1058	1763	Caucasian
Wang(c)	2013	65	133	66	156	Asian
Kallel	2009	36	101	76	147	African
Son,B.H.(c)	2014	262	536	140	229	Asian

## Sheet: AA VS GG
study	year	case AA	case GG	control AA	control GG	source
Jeon	2010	33	507	21	446	Asian
Anghel	2010	1	61	1	62	Caucasian
Yu	2006	25	260	27	282	Asian
Wang	2014	40	682	49	633	Asian
Gallicchio	2006	2	58	41	841	Caucasian
Hsiao	2004	9	128	5	177	Asian
Bosviel	2012	30	625	39	672	Caucasian
Tapper(c)	2008	36	574	159	1763	Caucasian
Wang(c)	2013	8	133	7	156	Asian
Kallel	2009	5	101	17	147	African
Son,B.H.(c)	2014	32	536	21	229	Asian

## Sheet: AA+GA VS GG
study	year	case 11	case GG	control 11	control GG	source
Jeon	2010	267	507	229	446	Asian
Anghel	2010	42	61	22	62	Caucasian
Yu	2006	207	260	186	282	Asian
Wang	2014	380	682	436	633	Asian
Gallicchio	2006	22	58	399	841	Caucasian
Hsiao	2004	61	128	60	177	Asian
Bosviel	2012	276	625	312	672	Caucasian
Tapper(c)	2008	325	574	1217	1763	Caucasian
Wang(c)	2013	73	133	73	156	Asian
Kallel	2009	41	101	93	147	African
Son,B.H.(c)	2014	294	536	161	229	Asian

## Sheet: AA VS GA+GG
study	year	case AA	case 22	control AA	control 22	source
Jeon	2010	33	741	21	654	Asian
Yu	2006	25	442	27	441	Asian
Wang	2014	40	1022	49	1020	Asian
Gallicchio	2006	2	78	41	1199	Caucasian
Hsiao	2004	9	180	5	172	Asian
Bosviel	2012	30	871	39	945	Caucasian
Tapper(c)	2008	36	863	159	2821	Caucasian
Wang(c)	2013	8	198	7	222	Asian
Anghel	2010	1	102	1	83	Caucasian
Kallel	2009	5	137	17	223	African
Son,B.H.(c)	2014	32	798	21	369	Asian
