# Supplementary material for: A Meta-Analysis of the Association between ESR1 Genetic Variants and the Risk of Breast Cancer
Source: PLoS One. 2016 Apr 12;11(4):e0153314. doi: 10.1371/journal.pone.0153314 (PMC4829239; doi:10.1371/journal.pone.0153314)
Supplement: S6 Table — (XLSX) [file pone.0153314.s009.xlsx]

## Sheet: CT VS TT
study	year	case CT	case TT	control CT	control TT	source	method	time
Zhang	2009	131	114	183	121	Asian	CC	no
Nyante	2015	977	577	851	527	Mixed	CC	no
Wang	2014	527	336	541	305	Asian	CC	no
Fernandez	2006	260	155	259	169	Caucasian	CC	no
Anghel	2010	59	8	41	30	Caucasian	CC	no
Tapper(c)	2008	450	226	1485	833	Caucasian	cohort	no
Wang(c)	2013	99	75	112	79	Asian	CC	after
SD(c)	2013	341	185	345	232	Caucasian	CC	no
O'Brien(c)	2014	629	341	905	511	Mixed	CC	no
ZHANGLINA (CHINESE)	2008	131	114	183	121	Asian	CC	no
Son,B.H.(c)	2014	383	338	190	130	Asian	CC	no
Son,B.H.(c)	2014	218	165	190	130	Asian	CC	after
Zhang	2009	63	54	79	40	Asian	CC	after

## Sheet: CC VS TT
study	year	case CC	case TT	control CC	control TT	source	method	time
Zhang	2009	55	114	86	121	Asian	CC	no
Nyante	2015	417	577	398	527	Mixed	CC	no
Wang	2014	196	336	226	305	Asian	CC	no
Fernandez	2006	114	155	119	169	Caucasian	CC	no
Anghel	2010	36	8	18	30	Caucasian	CC	no
Tapper(c)	2008	223	226	662	833	Caucasian	cohort	no
Wang(c)	2013	32	75	39	79	Asian	CC	after
SD(c)	2013	157	185	128	232	Caucasian	CC	no
O'Brien(c)	2014	290	341	401	511	Mixed	CC	no
ZHANGLINA (CHINESE)	2008	55	114	86	121	Asian	CC	no
Son,B.H.(c)	2014	109	338	70	130	Asian	CC	no
Son,B.H.(c)	2014	30	165	70	130	Asian	CC	after
Zhang	2009	30	54	28	40	Asian	CC	after

## Sheet: CT+CC VS TT
study	year	case 11	case TT	control 11	control TT	source	method	time
Zhang	2009	186	114	269	121	Asian	CC	no
Nyante	2015	1394	577	1249	527	Mixed	CC	no
Wang	2014	723	336	767	305	Asian	CC	no
Fernandez	2006	374	155	378	169	Caucasian	CC	no
Anghel	2010	95	8	59	30	Caucasian	CC	no
Tapper(c)	2008	673	226	2147	833	Caucasian	cohort	no
Wang(c)	2013	131	75	191	79	Asian	CC	after
SD(c)	2013	498	185	473	232	Caucasian	CC	no
O'Brien(c)	2014	918	341	1306	511	Mixed	CC	no
ZHANGLINA (CHINESE)	2008	186	114	269	121	Asian	CC	no
Son,B.H.(c)	2014	492	338	260	130	Asian	CC	no
Son,B.H.(c)	2014	291	165	260	130	Asian	CC	after
Zhang	2009	93	54	107	40	Asian	CC	after

## Sheet: CC VS CT+TT
study	year	case CC	case 22	control CC	control 22	source	method	time
Zhang	2009	55	245	86	304	Asian	CC	no
Nyante	2015	417	1554	398	1378	Mixed	CC	no
Wang	2014	196	863	226	846	Asian	CC	no
Fernandez	2006	114	415	119	428	Caucasian	CC	no
Anghel	2010	36	67	18	71	Caucasian	CC	no
Tapper(c)	2008	223	676	662	2318	Caucasian	cohort	no
Wang(c)	2013	32	174	39	191	Asian	CC	after
SD(c)	2013	157	526	128	577	Caucasian	CC	no
O'Brien(c)	2014	290	970	401	1416	Mixed	CC	no
ZHANGLINA (CHINESE)	2008	55	245	86	304	Asian	CC	no
Son,B.H.(c)	2014	109	721	70	320	Asian	CC	no
Son,B.H.(c)	2014	30	383	70	320	Asian	CC	after
Zhang	2009	30	117	28	119	Asian	CC	after
